# Supplementary material for: Honey bee (Apis mellifera) nurses do not consume pollens based on their nutritional quality
Source: PLoS One. 2018 Jan 11;13(1):e0191050. doi: 10.1371/journal.pone.0191050 (PMC5764376; doi:10.1371/journal.pone.0191050)
Supplement: S1 File — (XLS) [file pone.0191050.s001.xls]

## Sheet: Sheet1
pollen	acinus number	area	cage	bee
almond	1	0.0308276	2.1	1
almond	2	0.0238142	2.1	1
almond	3	0.0243901	2.1	1
almond	4	0.0161225	2.1	1
almond	5	0.0143916	2.1	1
almond	6	0.0199098	2.1	1
almond	7	0.0289597	2.1	1
almond	8	0.0188659	2.1	1
almond	9	0.0233246	2.1	1
almond	10	0.0144721	2.1	1
almond	1	0.0272794	2.1	5
almond	3	0.0322015	2.1	5
almond	4	0.0332303	2.1	5
almond	5	0.035794	2.1	5
almond	6	0.0305266	2.1	5
almond	7	0.031805	2.1	5
almond	8	0.0205867	2.1	5
almond	9	0.020799	2.1	5
almond	10	0.0236916	2.1	5
almond	11	0.02905	2.1	5
almond	12	0.0234653	2.1	5
almond	13	0.0177594	2.1	5
almond	14	0.0176614	2.1	5
almond	15	0.0152633	2.1	5
almond	16	0.0250026	2.1	5
almond	17	0.0187269	2.1	5
almond	18	0.0281308	2.1	5
almond	1	0.0192461	2.1	2
almond	2	0.0107067	2.1	2
almond	3	0.011496	2.1	2
almond	4	0.0104939	2.1	2
almond	1	0.0222857	2.1	2
almond	2	0.0151878	2.1	2
almond	3	0.0123977	2.1	2
almond	4	0.015075	2.1	2
almond	5	0.00964264	2.1	2
almond	6	0.0107733	2.1	2
almond	7	0.00845256	2.1	2
almond	8	0.011683	2.1	2
almond	10	0.0091916	2.1	2
almond	12	0.00962589	2.1	2
almond	13	0.0186514	2.1	2
almond	1	0.0281599	2.1	3
almond	2	0.022752	2.1	3
almond	3	0.0194026	2.1	3
almond	4	0.0158583	2.1	3
almond	5	0.025152	2.1	3
almond	6	0.018243	2.1	3
almond	7	0.0280121	2.1	3
almond	8	0.0167664	2.1	3
almond	9	0.0213424	2.1	3
almond	10	0.0216481	2.1	3
almond	12	0.0314986	2.1	3
almond	1	0.0186132	2.1	4
almond	2	0.0160681	2.1	4
almond	4	0.0195813	2.1	4
almond	5	0.0171225	2.1	4
almond	7	0.016341	2.1	4
almond	8	0.0184798	2.1	4
almond	9	0.0197618	2.1	4
almond	1	0.0223795	2.1	4
almond	2	0.028551	2.1	4
almond	3	0.0217227	2.1	4
almond	2	0.0240649	2.1	6
almond	3	0.00925442	2.1	6
almond	4	0.0138235	2.1	6
almond	5	0.0176918	2.1	6
almond	7	0.0148222	2.1	6
almond	8	0.0157897	2.1	6
almond	9	0.0265579	2.1	6
almond	10	0.0289307	2.1	6
almond	11	0.0175336	2.1	6
almond	12	0.0179009	2.1	6
almond	13	0.0193272	2.1	6
almond	14	0.0187965	2.1	6
almond	1	0.0218569	2.1	7
almond	2	0.0157391	2.1	7
almond	3	0.0121186	2.1	7
almond	4	0.0136553	2.1	7
almond	5	0.0245645	2.1	7
almond	6	0.0196216	2.1	7
almond	7	0.0197356	2.1	7
almond	8	0.0234601	2.1	7
almond	9	0.0222896	2.1	7
almond	10	0.0172957	2.1	7
almond	1	0.0276208	2.1	8
almond	2	0.0281894	2.1	8
almond	3	0.0226412	2.1	8
almond	4	0.0267678	2.1	8
almond	5	0.020846	2.1	8
almond	6	0.0259389	2.1	8
almond	7	0.0214213	2.1	8
almond	9	0.0224075	2.1	8
almond	10	0.0261903	2.1	8
almond	11	0.0378478	2.1	8
almond	12	0.0300446	2.1	8
almond	14	0.0329918	2.1	8
almond	15	0.0244265	2.1	8
almond	1	0.0367288	2.1	9
almond	2	0.0242832	2.1	9
almond	4	0.0173532	2.1	9
almond	5	0.0103866	2.1	9
almond	6	0.0318434	2.1	9
almond	7	0.0200253	2.1	9
almond	8	0.0305034	2.1	9
almond	9	0.0209261	2.1	9
almond	10	0.0238427	2.1	9
almond	11	0.0179075	2.1	9
almond	12	0.0188906	2.1	9
almond	13	0.0161753	2.1	9
almond	14	0.0190135	2.1	9
almond	15	0.0264151	2.1	9
almond	16	0.0270647	2.1	9
almond	17	0.0189032	2.1	9
almond	1	0.0249488	2.1	10
almond	3	0.0142235	2.1	10
almond	4	0.0191762	2.1	10
almond	5	0.0201511	2.1	10
almond	6	0.0176357	2.1	10
almond	7	0.017289	2.1	10
almond	9	0.0150641	2.1	10
almond	10	0.0255483	2.1	10
almond	11	0.0167468	2.1	10
almond	12	0.0159926	2.1	10
almond	13	0.0181439	2.1	10
almond	15	0.0152444	2.1	10
almond	16	0.0225029	2.1	10		0.0208938	0.000565803
rapini	1	0.0262692	2.1	1
rapini	2	0.0141692	2.1	1
rapini	3	0.0151734	2.1	1
rapini	4	0.0163095	2.1	1
rapini	6	0.025369	2.1	1
rapini	7	0.0263324	2.1	1
rapini	8	0.0218765	2.1	1
rapini	10	0.0184571	2.1	1
rapini	11	0.0253003	2.1	1
rapini	13	0.0365055	2.1	1
rapini	14	0.0181051	2.1	1
rapini	1	0.0320486	2.1	2
rapini	2	0.0395753	2.1	2
rapini	3	0.0382767	2.1	2
rapini	4	0.0368519	2.1	2
rapini	1	0.0433386	2.1	2
rapini	2	0.0426773	2.1	2
rapini	3	0.0334072	2.1	2
rapini	4	0.0488213	2.1	2
rapini	6	0.0300947	2.1	2
rapini	7	0.0341707	2.1	2
rapini	9	0.0352246	2.1	2
rapini	11	0.0412081	2.1	2
rapini	1	0.0389148	2.1	3
rapini	2	0.0346941	2.1	3
rapini	3	0.0305926	2.1	3
rapini	4	0.0344989	2.1	3
rapini	6	0.0375707	2.1	3
rapini	8	0.0319532	2.1	3
rapini	9	0.03263	2.1	3
rapini	10	0.0338919	2.1	3
rapini	12	0.0206666	2.1	3
rapini	2	0.0348124	2.1	4
rapini	3	0.0232938	2.1	4
rapini	4	0.032462	2.1	4
rapini	5	0.0362814	2.1	4
rapini	7	0.020644	2.1	4
rapini	8	0.023092	2.1	4
rapini	9	0.0185358	2.1	4
rapini	10	0.0209941	2.1	4
rapini	11	0.0245596	2.1	4
rapini	13	0.0334693	2.1	4
rapini	14	0.0419472	2.1	4
rapini	15	0.0231923	2.1	4
rapini	2	0.0274316	2.1	5
rapini	5	0.0221292	2.1	5
rapini	6	0.0309845	2.1	5
rapini	7	0.0291629	2.1	5
rapini	9	0.034315	2.1	5
rapini	10	0.0366295	2.1	5
rapini	11	0.037417	2.1	5
rapini	12	0.0264035	2.1	5
rapini	13	0.0380904	2.1	5
rapini	14	0.0310483	2.1	5
rapini	2	0.0445266	2.1	6
rapini	3	0.0333095	2.1	6
rapini	4	0.0280631	2.1	6
rapini	5	0.0313039	2.1	6
rapini	6	0.0409766	2.1	6
rapini	7	0.019572	2.1	6
rapini	9	0.0235713	2.1	6
rapini	10	0.0248184	2.1	6
rapini	11	0.0243337	2.1	6
rapini	12	0.0331758	2.1	6
rapini	13	0.0479083	2.1	6
rapini	14	0.0612063	2.1	6
rapini	16	0.0426005	2.1	6
rapini	1	0.0280756	2.1	7
rapini	2	0.0290319	2.1	7
rapini	3	0.0295822	2.1	7
rapini	4	0.0373499	2.1	7
rapini	5	0.0400203	2.1	7
rapini	6	0.0348358	2.1	7
rapini	7	0.0309595	2.1	7
rapini	8	0.034484	2.1	7
rapini	9	0.0275944	2.1	7
rapini	10	0.0358463	2.1	7
rapini	12	0.0283492	2.1	7
rapini	2	0.0242754	2.1	8
rapini	3	0.0329323	2.1	8
rapini	5	0.0359081	2.1	8
rapini	6	0.0299324	2.1	8
rapini	7	0.0306899	2.1	8
rapini	8	0.0326377	2.1	8
rapini	9	0.0407115	2.1	8
rapini	10	0.0345434	2.1	8
rapini	11	0.0254898	2.1	8
rapini	12	0.0278704	2.1	8
rapini	13	0.0376996	2.1	8
rapini	14	0.0342117	2.1	8
rapini	1	0.0180891	2.1	9
rapini	2	0.0217478	2.1	9
rapini	3	0.0189891	2.1	9
rapini	4	0.0178455	2.1	9
rapini	1	0.023572	2.1	9
rapini	2	0.0142178	2.1	9
rapini	3	0.0176925	2.1	9
rapini	4	0.0144943	2.1	9
rapini	5	0.0208487	2.1	9
rapini	7	0.0224839	2.1	9
rapini	9	0.0216836	2.1	9
rapini	10	0.0141737	2.1	9
rapini	11	0.0120293	2.1	9
rapini	12	0.0209147	2.1	9
rapini	13	0.0286316	2.1	9
rapini	14	0.0297503	2.1	9
rapini	15	0.0158177	2.1	9
rapini	16	0.0115381	2.1	9
rapini	18	0.0254013	2.1	9
rapini	19	0.0223792	2.1	9
rapini	1	0.027125	2.1	10
rapini	2	0.0305757	2.1	10
rapini	3	0.0397616	2.1	10
rapini	4	0.0292892	2.1	10
rapini	5	0.0197185	2.1	10
rapini	6	0.0306178	2.1	10
rapini	7	0.0370323	2.1	10
rapini	8	0.0344172	2.1	10
rapini	10	0.0342068	2.1	10
rapini	11	0.0329143	2.1	10
rapini	12	0.0298122	2.1	10
rapini	13	0.0416133	2.1	10
rapini	14	0.0290788	2.1	10		0.0296645	0.000779364
corn	1	0.0232037	2.1	1
corn	2	0.0177425	2.1	1
corn	3	0.0143298	2.1	1
corn	4	0.0180268	2.1	1
corn	5	0.0213119	2.1	1
corn	6	0.0200403	2.1	1
corn	7	0.010229	2.1	1
corn	8	0.018709	2.1	1
corn	9	0.0251678	2.1	1
corn	10	0.0265663	2.1	1
corn	11	0.0127275	2.1	1
corn	12	0.0159196	2.1	1
corn	13	0.017691	2.1	1
corn	1	0.0111461	2.1	2
corn	2	0.0137631	2.1	2
corn	3	0.0136061	2.1	2
corn	4	0.0163834	2.1	2
corn	5	0.0117326	2.1	2
corn	6	0.0116311	2.1	2
corn	7	0.01389	2.1	2
corn	8	0.0156095	2.1	2
corn	10	0.0185627	2.1	2
corn	11	0.0135979	2.1	2
corn	12	0.0160922	2.1	2
corn	13	0.0084004	2.1	2
corn	1	0.0152437	2.1	3
corn	2	0.0142953	2.1	3
corn	3	0.0200318	2.1	3
corn	4	0.0160446	2.1	3
corn	5	0.0173111	2.1	3
corn	6	0.0134162	2.1	3
corn	7	0.0149479	2.1	3
corn	8	0.0145873	2.1	3
corn	9	0.016922	2.1	3
corn	11	0.0147639	2.1	3
corn	1	0.0226499	2.1	4
corn	2	0.0166985	2.1	4
corn	3	0.0123973	2.1	4
corn	4	0.0281188	2.1	4
corn	5	0.0165257	2.1	4
corn	6	0.0140296	2.1	4
corn	7	0.0139283	2.1	4
corn	9	0.017616	2.1	4
corn	10	0.0168296	2.1	4
corn	11	0.0208508	2.1	4
corn	12	0.0225189	2.1	4
corn	14	0.0191184	2.1	4
corn	15	0.0179483	2.1	4
corn	16	0.0197145	2.1	4
corn	1	0.0370888	2.1	5
corn	2	0.0358083	2.1	5
corn	3	0.025263	2.1	5
corn	4	0.0190669	2.1	5
corn	5	0.0202222	2.1	5
corn	6	0.0251159	2.1	5
corn	7	0.0229082	2.1	5
corn	8	0.0224519	2.1	5
corn	9	0.0251968	2.1	5
corn	10	0.0180293	2.1	5
corn	12	0.031967	2.1	5
corn	13	0.021223	2.1	5
corn	16	0.0327102	2.1	5
corn	17	0.0253734	2.1	5
corn	18	0.0317241	2.1	5
corn	19	0.0368754	2.1	5
corn	1	0.0176635	2.1	6
corn	2	0.0184193	2.1	6
corn	3	0.0169384	2.1	6
corn	4	0.0216024	2.1	6
corn	5	0.0186036	2.1	6
corn	6	0.0172702	2.1	6
corn	7	0.0218789	2.1	6
corn	8	0.0199709	2.1	6
corn	2	0.0224934	2.1	6
corn	3	0.0214641	2.1	6
corn	4	0.0252002	2.1	6
corn	5	0.0170336	2.1	6
corn	7	0.0171043	2.1	6
corn	1	0.026506	2.1	7
corn	2	0.0262479	2.1	7
corn	3	0.0228375	2.1	7
corn	4	0.0215163	2.1	7
corn	5	0.0208127	2.1	7
corn	7	0.0167663	2.1	7
corn	8	0.0206591	2.1	7
corn	9	0.0211476	2.1	7
corn	11	0.0168216	2.1	7
corn	12	0.0122621	2.1	7
corn	13	0.0152823	2.1	7
corn	14	0.0100285	2.1	7
corn	16	0.0160412	2.1	7
corn	17	0.0148153	2.1	7
corn	18	0.013233	2.1	7
corn	1	0.0219219	2.1	8
corn	2	0.0124895	2.1	8
corn	3	0.0149567	2.1	8
corn	4	0.017559	2.1	8
corn	5	0.0144221	2.1	8
corn	6	0.0128889	2.1	8
corn	7	0.0173685	2.1	8
corn	8	0.0163792	2.1	8
corn	9	0.0137062	2.1	8
corn	10	0.015141	2.1	8
corn	12	0.0189048	2.1	8
corn	13	0.0151656	2.1	8
corn	14	0.0204502	2.1	8
corn	15	0.0111223	2.1	8
corn	1	0.0131193	2.1	9
corn	2	0.017135	2.1	9
corn	4	0.0168708	2.1	9
corn	5	0.0120532	2.1	9
corn	6	0.0134389	2.1	9
corn	7	0.0143637	2.1	9
corn	8	0.0167172	2.1	9
corn	9	0.0173409	2.1	9
corn	10	0.0271727	2.1	9
corn	11	0.0144735	2.1	9
corn	12	0.02056	2.1	9
corn	1	0.0142673	2.1	10
corn	2	0.0207193	2.1	10
corn	3	0.0128593	2.1	10
corn	4	0.011122	2.1	10
corn	6	0.0143925	2.1	10
corn	7	0.0192375	2.1	10
corn	8	0.0100844	2.1	10
corn	9	0.0211172	2.1	10
corn	10	0.016418	2.1	10
corn	1	0.0251878	2.1	10
corn	2	0.0239844	2.1	10
corn	3	0.0254201	2.1	10
corn	4	0.0196653	2.1	10
corn	5	0.0179019	2.1	10
corn	6	0.0196057	2.1	10
negative	2	0.0255597	2.1	1
negative	3	0.0179619	2.1	1
negative	4	0.0137119	2.1	1
negative	6	0.0171854	2.1	1
negative	7	0.0163169	2.1	1
negative	8	0.0105515	2.1	1
negative	9	0.0198212	2.1	1
negative	10	0.0160723	2.1	1
negative	11	0.0124841	2.1	1
negative	12	0.0133781	2.1	1
negative	13	0.0218676	2.1	1
negative	14	0.0251903	2.1	1
negative	15	0.0214436	2.1	1
negative	16	0.0188969	2.1	1
negative	1	0.0190315	2.1	2
negative	2	0.0112793	2.1	2
negative	3	0.0152034	2.1	2
negative	4	0.0196378	2.1	2
negative	5	0.0181722	2.1	2
negative	6	0.0116479	2.1	2
negative	7	0.0136158	2.1	2
negative	9	0.0174851	2.1	2
negative	11	0.0107644	2.1	2
negative	12	0.0164596	2.1	2
negative	1	0.0115828	2.1	3
negative	2	0.0103868	2.1	3
negative	3	0.0118021	2.1	3
negative	4	0.0139506	2.1	3
negative	5	0.019027	2.1	3
negative	6	0.0135316	2.1	3
negative	7	0.00999219	2.1	3
negative	8	0.0165863	2.1	3
negative	9	0.01017	2.1	3
negative	10	0.0161453	2.1	3
negative	11	0.00830653	2.1	3
negative	14	0.0152367	2.1	3
negative	1	0.0157155	2.1	4
negative	2	0.019707	2.1	4
negative	3	0.0197427	2.1	4
negative	4	0.0161385	2.1	4
negative	5	0.0123379	2.1	4
negative	6	0.00938122	2.1	4
negative	7	0.0113741	2.1	4
negative	9	0.0195788	2.1	4
negative	10	0.0134235	2.1	4
negative	11	0.017212	2.1	4
negative	12	0.0206315	2.1	4
negative	13	0.0142646	2.1	4
negative	15	0.0170884	2.1	4
negative	16	0.0117831	2.1	4
negative	17	0.020121	2.1	4
negative	1	0.0131614	2.1	5
negative	2	0.0163503	2.1	5
negative	3	0.0204457	2.1	5
negative	4	0.0115137	2.1	5
negative	5	0.0158783	2.1	5
negative	6	0.0137749	2.1	5
negative	7	0.0124577	2.1	5
negative	8	0.0161437	2.1	5
negative	9	0.0235057	2.1	5
negative	10	0.0226441	2.1	5
negative	11	0.0122001	2.1	5
negative	12	0.0146031	2.1	5
negative	13	0.0150606	2.1	5
negative	14	0.0183833	2.1	5
negative	15	0.0165124	2.1	5
negative	17	0.015684	2.1	5
negative	18	0.0223184	2.1	5
negative	1	0.0153023	2.1	6
negative	2	0.0112345	2.1	6
negative	3	0.0132064	2.1	6
negative	4	0.0157981	2.1	6
negative	5	0.0132515	2.1	6
negative	7	0.0146037	2.1	6
negative	8	0.0123332	2.1	6
negative	9	0.0118204	2.1	6
negative	10	0.0156517	2.1	6
negative	11	0.0147727	2.1	6
negative	12	0.0124571	2.1	6
negative	13	0.0120007	2.1	6
negative	14	0.0134374	2.1	6
negative	15	0.00944846	2.1	6
negative	16	0.0126148	2.1	6
negative	17	0.0114035	2.1	6
negative	18	0.0130318	2.1	6
negative	19	0.0183279	2.1	6
negative	23	0.0171729	2.1	6
negative	1	0.0149756	2.1	7
negative	2	0.0159841	2.1	7
negative	3	0.00821459	2.1	7
negative	4	0.00689619	2.1	7
negative	5	0.0168461	2.1	7
negative	6	0.0167165	2.1	7
negative	7	0.0109932	2.1	7
negative	8	0.0120125	2.1	7
negative	9	0.0173846	2.1	7
negative	10	0.0144216	2.1	7
negative	11	0.00717966	2.1	7
negative	12	0.0131253	2.1	7
negative	13	0.0106884	2.1	7
negative	1	0.0111837	2.1	8
negative	2	0.011577	2.1	8
negative	3	0.00998544	2.1	8
negative	4	0.0133877	2.1	8
negative	6	0.0158832	2.1	8
negative	1	0.00981552	2.1	8
negative	2	0.0198159	2.1	8
negative	4	0.0106104	2.1	8
negative	5	0.0104533	2.1	8
negative	6	0.00702891	2.1	8
negative	7	0.00874802	2.1	8
negative	9	0.0116455	2.1	8
negative	1	0.0180968	2.1	9
negative	2	0.0168121	2.1	9
negative	3	0.00984325	2.1	9
negative	4	0.0113405	2.1	9
negative	5	0.00914081	2.1	9
negative	6	0.0152178	2.1	9
negative	7	0.0177825	2.1	9
negative	8	0.00953712	2.1	9
negative	11	0.0124364	2.1	9
negative	12	0.00788542	2.1	9
negative	13	0.00745561	2.1	9
negative	14	0.0196649	2.1	9
negative	15	0.0112933	2.1	9
negative	1	0.00857893	2.1	10
negative	2	0.0100914	2.1	10
negative	4	0.01383	2.1	10
negative	5	0.0129135	2.1	10
negative	6	0.0096707	2.1	10
negative	7	0.013367	2.1	10
negative	8	0.00749842	2.1	10
negative	10	0.00702634	2.1	10
negative	11	0.0112256	2.1	10
negative	12	0.0151967	2.1	10
negative	13	0.010617	2.1	10
negative	15	0.00600149	2.1	10
negative	16	0.007041	2.1	10
negative	17	0.0096851	2.1	10
almond	2	0.0197831	2.2	1
almond	3	0.0171145	2.2	1
almond	4	0.016848	2.2	1
almond	5	0.017304	2.2	1
almond	6	0.0211329	2.2	1
almond	8	0.0282307	2.2	1
almond	9	0.024635	2.2	1
almond	10	0.0164795	2.2	1
almond	11	0.0197459	2.2	1
almond	12	0.0156852	2.2	1
almond	13	0.0103079	2.2	1
almond	15	0.023499	2.2	1
almond	1	0.0235567	2.2	2
almond	3	0.0215432	2.2	2
almond	4	0.0260748	2.2	2
almond	5	0.0197267	2.2	2
almond	7	0.0242007	2.2	2
almond	8	0.0305295	2.2	2
almond	9	0.0187992	2.2	2
almond	12	0.0215762	2.2	2
almond	13	0.0277978	2.2	2
almond	14	0.0281257	2.2	2
almond	15	0.0147899	2.2	2
almond	16	0.0218681	2.2	2
almond	19	0.0160326	2.2	2
almond	20	0.015714	2.2	2
almond	22	0.0269239	2.2	2
almond	1	0.0158125	2.2	3
almond	2	0.0256489	2.2	3
almond	3	0.0236314	2.2	3
almond	4	0.0255552	2.2	3
almond	5	0.0215452	2.2	3
almond	6	0.0244018	2.2	3
almond	7	0.0243227	2.2	3
almond	8	0.0271376	2.2	3
almond	9	0.0246974	2.2	3
almond	10	0.0221073	2.2	3
almond	11	0.032147	2.2	3
almond	12	0.0211204	2.2	3
almond	13	0.0227278	2.2	3
almond	14	0.0253033	2.2	3
almond	15	0.0180598	2.2	3
almond	16	0.0151882	2.2	3
almond	17	0.0289222	2.2	3
almond	1	0.0168585	2.2	4
almond	2	0.0121926	2.2	4
almond	3	0.0195443	2.2	4
almond	4	0.0169059	2.2	4
almond	5	0.0139706	2.2	4
almond	1	0.0101667	2.2	4
almond	2	0.0191571	2.2	4
almond	3	0.0230797	2.2	4
almond	1	0.0178267	2.2	4
almond	2	0.00868664	2.2	4
almond	3	0.0135192	2.2	4
almond	4	0.0144856	2.2	4
almond	5	0.00769193	2.2	4
almond	6	0.00736899	2.2	4
almond	8	0.0082982	2.2	4
almond	9	0.0180811	2.2	4
almond	1	0.0304237	2.2	5
almond	2	0.0192021	2.2	5
almond	3	0.020665	2.2	5
almond	4	0.0231859	2.2	5
almond	5	0.0256108	2.2	5
almond	6	0.0198372	2.2	5
almond	7	0.017219	2.2	5
almond	9	0.0152986	2.2	5
almond	10	0.0266301	2.2	5
almond	12	0.0188174	2.2	5
almond	13	0.0179775	2.2	5
almond	14	0.0217402	2.2	5
almond	1	0.0175066	2.2	6
almond	2	0.0189482	2.2	6
almond	3	0.0214038	2.2	6
almond	4	0.0166674	2.2	6
almond	5	0.0219413	2.2	6
almond	6	0.0236658	2.2	6
almond	7	0.0168452	2.2	6
almond	8	0.0181779	2.2	6
almond	9	0.0205932	2.2	6
almond	10	0.0374487	2.2	6
almond	11	0.0138345	2.2	6
almond	12	0.0162266	2.2	6
almond	13	0.0182372	2.2	6
almond	1	0.0191909	2.2	7
almond	2	0.0148217	2.2	7
almond	3	0.0216217	2.2	7
almond	4	0.0177448	2.2	7
almond	5	0.02256	2.2	7
almond	6	0.0150048	2.2	7
almond	7	0.0196601	2.2	7
almond	8	0.0195544	2.2	7
almond	9	0.0189821	2.2	7
almond	10	0.0215908	2.2	7
almond	11	0.016755	2.2	7
almond	12	0.0115146	2.2	7
almond	13	0.016438	2.2	7
almond	14	0.0205519	2.2	7
almond	16	0.0187965	2.2	7
almond	17	0.0185001	2.2	7
almond	18	0.0222403	2.2	7
almond	19	0.0155925	2.2	7
almond	20	0.0190852	2.2	7
almond	21	0.0178015	2.2	7
almond	22	0.0247175	2.2	7
almond	23	0.0204463	2.2	7
almond	24	0.023372	2.2	7
almond	25	0.0169818	2.2	7
almond	27	0.0222274	2.2	7
almond	30	0.0267307	2.2	7
almond	31	0.0231116	2.2	7
almond	1	0.0174871	2.2	8
almond	2	0.0188919	2.2	8
almond	3	0.0160126	2.2	8
almond	4	0.0174974	2.2	8
almond	5	0.0135612	2.2	8
almond	6	0.0255707	2.2	8
almond	7	0.016688	2.2	8
almond	8	0.0225007	2.2	8
almond	9	0.0224594	2.2	8
almond	10	0.0162988	2.2	8
almond	11	0.0198508	2.2	8
almond	12	0.0250552	2.2	8
almond	13	0.028548	2.2	8
almond	14	0.0260734	2.2	8
almond	16	0.0227043	2.2	8
almond	17	0.0271251	2.2	8
almond	18	0.0234209	2.2	8
almond	19	0.0239906	2.2	8
almond	20	0.0225883	2.2	8
almond	21	0.0225007	2.2	8
almond	22	0.0193868	2.2	8
almond	23	0.0217248	2.2	8
almond	1	0.0314788	2.2	9
almond	2	0.0175876	2.2	9
almond	4	0.0300817	2.2	9
almond	5	0.0317237	2.2	9
almond	6	0.0190311	2.2	9
almond	7	0.0278056	2.2	9
almond	8	0.0136927	2.2	9
almond	9	0.0251299	2.2	9
almond	10	0.0253748	2.2	9
almond	11	0.026723	2.2	9
almond	1	0.0404381	2.2	9
almond	2	0.0268854	2.2	9
almond	3	0.0315238	2.2	9
almond	4	0.0482955	2.2	9
almond	5	0.0243864	2.2	9
almond	6	0.0245535	2.2	9
almond	1	0.0226175	2.2	10
almond	2	0.0187693	2.2	10
almond	3	0.0224265	2.2	10
almond	4	0.023229	2.2	10
almond	5	0.015476	2.2	10
almond	6	0.0210617	2.2	10
almond	7	0.0235828	2.2	10
almond	8	0.0322055	2.2	10
almond	9	0.0215521	2.2	10
almond	10	0.0200995	2.2	10
almond	11	0.0201921	2.2	10
almond	12	0.0240362	2.2	10
almond	13	0.024929	2.2	10
almond	14	0.0169354	2.2	10
almond	15	0.0202059	2.2	10
almond	17	0.0185889	2.2	10
rapini	1	0.0148224	2.2	1
rapini	2	0.0123042	2.2	1
rapini	3	0.0168958	2.2	1
rapini	5	0.0188882	2.2	1
rapini	6	0.0160125	2.2	1
rapini	7	0.0178583	2.2	1
rapini	8	0.0200745	2.2	1
rapini	9	0.016569	2.2	1
rapini	10	0.0207439	2.2	1
rapini	11	0.0200824	2.2	1
rapini	12	0.0191001	2.2	1
rapini	13	0.0127565	2.2	1
rapini	14	0.0134893	2.2	1
rapini	15	0.0224981	2.2	1
rapini	17	0.0117212	2.2	1
rapini	18	0.0170929	2.2	1
rapini	19	0.021781	2.2	1
rapini	20	0.0181264	2.2	1
rapini	1	0.0205177	2.2	2
rapini	2	0.0224408	2.2	2
rapini	3	0.0180531	2.2	2
rapini	4	0.0281258	2.2	2
rapini	5	0.0183012	2.2	2
rapini	7	0.0150846	2.2	2
rapini	8	0.0213511	2.2	2
rapini	9	0.0149743	2.2	2
rapini	10	0.0271163	2.2	2
rapini	11	0.0166939	2.2	2
rapini	12	0.0208247	2.2	2
rapini	13	0.0158817	2.2	2
rapini	14	0.0164181	2.2	2
rapini	1	0.0220923	2.2	3
rapini	2	0.0402377	2.2	3
rapini	3	0.0160153	2.2	3
rapini	5	0.025501	2.2	3
rapini	6	0.0205347	2.2	3
rapini	7	0.0243238	2.2	3
rapini	8	0.0271368	2.2	3
rapini	9	0.0260927	2.2	3
rapini	10	0.0242104	2.2	3
rapini	11	0.0222666	2.2	3
rapini	12	0.0240584	2.2	3
rapini	13	0.0217403	2.2	3
rapini	14	0.0231737	2.2	3
rapini	1	0.0109532	2.2	4
rapini	2	0.0164762	2.2	4
rapini	3	0.0183684	2.2	4
rapini	5	0.00855629	2.2	4
rapini	6	0.0204898	2.2	4
rapini	7	0.0110264	2.2	4
rapini	8	0.0112271	2.2	4
rapini	9	0.0152377	2.2	4
rapini	11	0.0216076	2.2	4
rapini	13	0.0218192	2.2	4
rapini	16	0.0184105	2.2	4
rapini	17	0.0158561	2.2	4
rapini	18	0.0193513	2.2	4
rapini	19	0.0212643	2.2	4
rapini	1	0.00851033	2.2	5
rapini	2	0.00812879	2.2	5
rapini	3	0.0087437	2.2	5
rapini	4	0.00960494	2.2	5
rapini	5	0.0107352	2.2	5
rapini	6	0.0119049	2.2	5
rapini	7	0.0112274	2.2	5
rapini	8	0.00905047	2.2	5
rapini	9	0.0108205	2.2	5
rapini	10	0.010102	2.2	5
rapini	11	0.0139538	2.2	5
rapini	2	0.0183094	2.2	6
rapini	3	0.0157239	2.2	6
rapini	5	0.0121435	2.2	6
rapini	6	0.00909668	2.2	6
rapini	7	0.0135844	2.2	6
rapini	8	0.0122602	2.2	6
rapini	1	0.00935462	2.2	6
rapini	2	0.0105375	2.2	6
rapini	3	0.0081546	2.2	6
rapini	4	0.0116331	2.2	6
rapini	6	0.0160229	2.2	6
rapini	7	0.0126539	2.2	6
rapini	1	0.00890336	2.2	7
rapini	2	0.00794188	2.2	7
rapini	3	0.0159817	2.2	7
rapini	4	0.00939311	2.2	7
rapini	6	0.0138989	2.2	7
rapini	8	0.00683018	2.2	7
rapini	9	0.00635432	2.2	7
rapini	10	0.0107386	2.2	7
rapini	11	0.00915554	2.2	7
rapini	12	0.0124186	2.2	7
rapini	13	0.022261	2.2	7
rapini	14	0.0136129	2.2	7
rapini	1	0.0119572	2.2	8
rapini	2	0.0140974	2.2	8
rapini	3	0.0107506	2.2	8
rapini	1	0.0105378	2.2	8
rapini	3	0.00834672	2.2	8
rapini	4	0.0129454	2.2	8
rapini	5	0.0124439	2.2	8
rapini	1	0.0120235	2.2	8
rapini	2	0.0157114	2.2	8
rapini	3	0.00833143	2.2	8
rapini	4	0.00879255	2.2	8
rapini	1	0.012686	2.2	9
rapini	3	0.0163046	2.2	9
rapini	4	0.0106518	2.2	9
rapini	5	0.00952126	2.2	9
rapini	1	0.0189107	2.2	9
rapini	2	0.0158184	2.2	9
rapini	3	0.0160266	2.2	9
rapini	4	0.0176354	2.2	9
rapini	5	0.00943155	2.2	9
rapini	6	0.0162237	2.2	9
rapini	7	0.00949414	2.2	9
rapini	8	0.0118647	2.2	9
rapini	1	0.00994053	2.2	10
rapini	3	0.00611635	2.2	10
rapini	4	0.00929862	2.2	10
rapini	5	0.00828392	2.2	10
rapini	6	0.00802141	2.2	10
rapini	7	0.00678942	2.2	10
rapini	8	0.0100141	2.2	10
rapini	9	0.0150017	2.2	10
rapini	10	0.015652	2.2	10
rapini	12	0.013762	2.2	10
rapini	14	0.00895574	2.2	10
rapini	15	0.0140396	2.2	10
corn	1	0.0191133	2.2	1
corn	2	0.0225232	2.2	1
corn	4	0.016873	2.2	1
corn	5	0.0301223	2.2	1
corn	6	0.0229583	2.2	1
corn	7	0.011511	2.2	1
corn	9	0.00886377	2.2	1
corn	10	0.0227965	2.2	1
corn	11	0.0185684	2.2	1
corn	12	0.0228836	2.2	1
corn	13	0.032422	2.2	1
corn	15	0.0276578	2.2	1
corn	16	0.0267578	2.2	1
corn	17	0.0309507	2.2	1
corn	18	0.0360496	2.2	1
corn	19	0.0311385	2.2	1
corn	20	0.0205891	2.2	1
corn	21	0.0333429	2.2	1
corn	23	0.031878	2.2	1
corn	24	0.0201421	2.2	1
corn	1	0.0166417	2.2	2
corn	3	0.0131109	2.2	2
corn	5	0.011779	2.2	2
corn	7	0.014997	2.2	2
corn	8	0.0111845	2.2	2
corn	9	0.0139466	2.2	2
corn	11	0.0211376	2.2	2
corn	13	0.0230646	2.2	2
corn	15	0.0254677	2.2	2
corn	16	0.0251858	2.2	2
corn	17	0.0179859	2.2	2
corn	18	0.0218723	2.2	2
corn	1	0.0311795	2.2	3
corn	2	0.0233373	2.2	3
corn	3	0.0201394	2.2	3
corn	5	0.0160773	2.2	3
corn	6	0.0135726	2.2	3
corn	8	0.0224364	2.2	3
corn	9	0.0296782	2.2	3
corn	1	0.0266808	2.2	3
corn	2	0.0263578	2.2	3
corn	3	0.0216802	2.2	3
corn	1	0.0174508	2.2	4
corn	2	0.0261124	2.2	4
corn	3	0.0176292	2.2	4
corn	4	0.016694	2.2	4
corn	6	0.0316464	2.2	4
corn	7	0.0214559	2.2	4
corn	1	0.0156337	2.2	4
corn	2	0.0157353	2.2	4
corn	3	0.0169369	2.2	4
corn	4	0.0227735	2.2	4
corn	5	0.0196079	2.2	4
corn	6	0.0182678	2.2	4
corn	1	0.0252919	2.2	5
corn	2	0.0184859	2.2	5
corn	3	0.015282	2.2	5
corn	4	0.0167209	2.2	5
corn	5	0.0166111	2.2	5
corn	6	0.0158982	2.2	5
corn	7	0.0196658	2.2	5
corn	8	0.0160357	2.2	5
corn	9	0.0150329	2.2	5
corn	10	0.0136142	2.2	5
corn	1	0.0138951	2.2	6
corn	2	0.0181344	2.2	6
corn	3	0.0128959	2.2	6
corn	5	0.016607	2.2	6
corn	6	0.0149266	2.2	6
corn	8	0.0120938	2.2	6
corn	1	0.0190534	2.2	6
corn	2	0.0156891	2.2	6
corn	3	0.0175053	2.2	6
corn	4	0.0140741	2.2	6
corn	5	0.0175278	2.2	6
corn	6	0.0218267	2.2	6
corn	7	0.0148205	2.2	6
corn	8	0.0211468	2.2	6
corn	9	0.00937772	2.2	6
corn	10	0.0185752	2.2	6
corn	11	0.0166871	2.2	6
corn	1	0.0234305	2.2	7
corn	2	0.0185701	2.2	7
corn	4	0.0176512	2.2	7
corn	6	0.0174172	2.2	7
corn	7	0.0273202	2.2	7
corn	1	0.0184224	2.2	7
corn	2	0.0194148	2.2	7
corn	3	0.0156507	2.2	7
corn	4	0.0263647	2.2	7
corn	5	0.0158034	2.2	7
corn	6	0.022859	2.2	7
corn	7	0.0154275	2.2	7
corn	9	0.0219478	2.2	7
corn	10	0.0146111	2.2	7
corn	1	0.0127635	2.2	8
corn	2	0.0160236	2.2	8
corn	3	0.0128959	2.2	8
corn	4	0.0133852	2.2	8
corn	5	0.0199135	2.2	8
corn	6	0.0114186	2.2	8
corn	8	0.0124404	2.2	8
corn	10	0.0196643	2.2	8
corn	11	0.0167537	2.2	8
corn	12	0.0243213	2.2	8
corn	13	0.0178307	2.2	8
corn	14	0.0136078	2.2	8
corn	15	0.00991632	2.2	8
corn	1	0.0133743	2.2	9
corn	2	0.0132945	2.2	9
corn	3	0.0193758	2.2	9
corn	2	0.0215317	2.2	9
corn	3	0.0157647	2.2	9
corn	4	0.0209141	2.2	9
corn	5	0.020653	2.2	9
corn	6	0.0161795	2.2	9
corn	7	0.0163208	2.2	9
corn	1	0.0185914	2.2	9
corn	2	0.0207175	2.2	9
corn	3	0.0224362	2.2	9
corn	1	0.0144691	2.2	10
corn	2	0.0207817	2.2	10
corn	3	0.0185682	2.2	10
corn	4	0.0153379	2.2	10
corn	5	0.019266	2.2	10
corn	8	0.0203355	2.2	10
corn	9	0.0178615	2.2	10
corn	10	0.0188782	2.2	10
corn	11	0.0200751	2.2	10
corn	12	0.0211719	2.2	10
corn	14	0.0145261	2.2	10
corn	15	0.0177506	2.2	10
corn	16	0.023498	2.2	10
negative	1	0.0121089	2.2	1
negative	2	0.0128287	2.2	1
negative	3	0.0143254	2.2	1
negative	5	0.0134298	2.2	1
negative	6	0.0136179	2.2	1
negative	7	0.0210201	2.2	1
negative	8	0.0159421	2.2	1
negative	1	0.0137968	2.2	1
negative	2	0.0140261	2.2	1
negative	3	0.0147442	2.2	1
negative	2	0.0173018	2.2	2
negative	3	0.0162611	2.2	2
negative	4	0.0191323	2.2	2
negative	5	0.0104814	2.2	2
negative	7	0.0232611	2.2	2
negative	8	0.0246487	2.2	2
negative	9	0.025742	2.2	2
negative	10	0.0161681	2.2	2
negative	12	0.0180204	2.2	2
negative	13	0.0249274	2.2	2
negative	14	0.0233509	2.2	2
negative	15	0.0227655	2.2	2
negative	17	0.0170354	2.2	2
negative	20	0.0233973	2.2	2
negative	1	0.0199004	2.2	3
negative	2	0.0128788	2.2	3
negative	4	0.010435	2.2	3
negative	6	0.0140031	2.2	3
negative	7	0.0145544	2.2	3
negative	8	0.0133867	2.2	3
negative	9	0.0152235	2.2	3
negative	10	0.0132566	2.2	3
negative	11	0.0158863	2.2	3
negative	13	0.018431	2.2	3
negative	14	0.0105566	2.2	3
negative	15	0.0133751	2.2	3
negative	2	0.0191892	2.2	4
negative	3	0.0236289	2.2	4
negative	4	0.0262145	2.2	4
negative	5	0.0188957	2.2	4
negative	6	0.0214207	2.2	4
negative	7	0.0273885	2.2	4
negative	8	0.0291947	2.2	4
negative	9	0.0334765	2.2	4
negative	10	0.0189818	2.2	4
negative	11	0.0237591	2.2	4
negative	12	0.0214023	2.2	4
negative	13	0.0279624	2.2	4
negative	14	0.0172389	2.2	4
negative	1	0.0138385	2.2	5
negative	3	0.00967273	2.2	5
negative	4	0.0109961	2.2	5
negative	6	0.0190728	2.2	5
negative	8	0.0170199	2.2	5
negative	9	0.0147031	2.2	5
negative	10	0.0120753	2.2	5
negative	11	0.0095876	2.2	5
negative	13	0.0176291	2.2	5
negative	14	0.0108837	2.2	5
negative	15	0.0126303	2.2	5
negative	1	0.0190354	2.2	6
negative	2	0.0129186	2.2	6
negative	3	0.0172977	2.2	6
negative	4	0.0163241	2.2	6
negative	5	0.0132866	2.2	6
negative	6	0.0110737	2.2	6
negative	7	0.0114418	2.2	6
negative	8	0.0144892	2.2	6
negative	9	0.0159319	2.2	6
negative	1	0.015408	2.2	6
negative	4	0.0223107	2.2	6
negative	5	0.0268408	2.2	6
negative	6	0.00969442	2.2	6
negative	7	0.00873742	2.2	6
negative	1	0.0158614	2.2	7
negative	2	0.0179153	2.2	7
negative	3	0.0211086	2.2	7
negative	4	0.0141673	2.2	7
negative	5	0.0141786	2.2	7
negative	6	0.016581	2.2	7
negative	7	0.0142798	2.2	7
negative	8	0.00986465	2.2	7
negative	9	0.0155091	2.2	7
negative	10	0.0175892	2.2	7
negative	11	0.0153517	2.2	7
negative	1	0.020284	2.2	8
negative	2	0.012537	2.2	8
negative	4	0.013013	2.2	8
negative	5	0.0150668	2.2	8
negative	6	0.0118923	2.2	8
negative	7	0.0165135	2.2	8
negative	8	0.00966976	2.2	8
negative	10	0.0221069	2.2	8
negative	11	0.0142218	2.2	8
negative	12	0.0218388	2.2	8
negative	13	0.0277746	2.2	8
negative	1	0.0219332	2.2	8
negative	2	0.0182019	2.2	8
negative	3	0.0205264	2.2	8
negative	4	0.0175071	2.2	8
negative	5	0.0140592	2.2	8
negative	6	0.0251273	2.2	8
negative	7	0.0147373	2.2	8
negative	1	0.0172268	2.2	9
negative	2	0.022164	2.2	9
negative	3	0.0156848	2.2	9
negative	4	0.0193773	2.2	9
negative	5	0.0165673	2.2	9
negative	6	0.01137	2.2	9
negative	7	0.0144448	2.2	9
negative	1	0.0149087	2.2	9
negative	2	0.0115428	2.2	9
negative	3	0.010567	2.2	9
negative	4	0.0125619	2.2	9
negative	5	0.0155873	2.2	9
negative	6	0.015931	2.2	9
negative	1	0.0142094	2.2	10
negative	2	0.0126012	2.2	10
negative	3	0.0131952	2.2	10
negative	4	0.0100241	2.2	10
negative	5	0.00868772	2.2	10
negative	6	0.0135551	2.2	10
negative	7	0.0100417	2.2	10
negative	8	0.0147002	2.2	10
negative	9	0.00909417	2.2	10
negative	10	0.0104475	2.2	10
negative	12	0.0133915	2.2	10
negative	13	0.015357	2.2	10
negative	14	0.0116751	2.2	10
negative	15	0.0102808	2.2	10
almond	1	0.0236731	3	1
almond	2	0.0188468	3	1
almond	3	0.0206128	3	1
almond	4	0.0146723	3	1
almond	5	0.0252852	3	1
almond	1	0.0158374	3	1
almond	2	0.0141289	3	1
almond	3	0.0123361	3	1
almond	4	0.0164091	3	1
almond	5	0.0168659	3	1
almond	6	0.0164049	3	1
almond	1	0.0174131	3	2
almond	2	0.0131329	3	2
almond	5	0.0181177	3	2
almond	6	0.0148645	3	2
almond	7	0.00998084	3	2
almond	9	0.0155616	3	2
almond	10	0.0133615	3	2
almond	12	0.0164761	3	2
almond	13	0.0162643	3	2
almond	14	0.0136112	3	2
almond	15	0.0146061	3	2
almond	16	0.0132954	3	2
almond	17	0.0140964	3	2
almond	19	0.018244	3	2
almond	1	0.017617	3	3
almond	2	0.0191729	3	3
almond	3	0.0208961	3	3
almond	4	0.0251024	3	3
almond	5	0.0231715	3	3
almond	6	0.0185734	3	3
almond	7	0.0153287	3	3
almond	8	0.0224919	3	3
almond	9	0.0125234	3	3
almond	10	0.028092	3	3
almond	11	0.0210668	3	3
almond	1	0.025059	3	4
almond	2	0.0204081	3	4
almond	3	0.0134167	3	4
almond	4	0.0150752	3	4
almond	5	0.0148386	3	4
almond	6	0.0156928	3	4
almond	7	0.0166335	3	4
almond	8	0.0134402	3	4
almond	9	0.0190986	3	4
almond	10	0.0188524	3	4
almond	11	0.0156012	3	4
almond	12	0.0137016	3	4
almond	13	0.0171246	3	4
almond	14	0.0220293	3	4
almond	1	0.0480902	3	5
almond	3	0.0393584	3	5
almond	4	0.0247464	3	5
almond	5	0.0244956	3	5
almond	6	0.0328977	3	5
almond	7	0.0248161	3	5
almond	8	0.0238547	3	5
almond	9	0.0234041	3	5
almond	10	0.0167345	3	5
almond	11	0.0243178	3	5
almond	12	0.0301849	3	5
almond	1	0.0108422	3	6
almond	2	0.0121642	3	6
almond	3	0.0109241	3	6
almond	4	0.00882009	3	6
almond	5	0.0122432	3	6
almond	7	0.0130049	3	6
almond	8	0.0149603	3	6
almond	9	0.010534	3	6
almond	10	0.00863245	3	6
almond	11	0.0145196	3	6
almond	1	0.0206616	3	7
almond	2	0.0250929	3	7
almond	4	0.0155541	3	7
almond	5	0.0177095	3	7
almond	6	0.0144733	3	7
almond	7	0.0152515	3	7
almond	8	0.0157857	3	7
almond	9	0.0115737	3	7
almond	10	0.0128737	3	7
almond	11	0.0284032	3	7
almond	12	0.0355117	3	7
almond	14	0.0303671	3	7
almond	16	0.0201552	3	7
almond	17	0.0218752	3	7
almond	1	0.0202889	3	8
almond	2	0.0279891	3	8
almond	4	0.0275883	3	8
almond	5	0.0177127	3	8
almond	6	0.0206516	3	8
almond	8	0.0207082	3	8
almond	9	0.0161328	3	8
almond	10	0.017271	3	8
almond	11	0.0288058	3	8
almond	12	0.0233696	3	8
almond	13	0.0137375	3	8
almond	14	0.011212	3	8
almond	16	0.0151928	3	8
almond	17	0.018749	3	8
almond	19	0.022877	3	8
almond	20	0.0236528	3	8
almond	21	0.02615	3	8
almond	1	0.0227864	3	9
almond	2	0.0161498	3	9
almond	3	0.0171181	3	9
almond	4	0.0154522	3	9
almond	5	0.0123303	3	9
almond	6	0.0145999	3	9
almond	7	0.0147605	3	9
almond	8	0.0269426	3	9
almond	9	0.0177775	3	9
almond	11	0.0235211	3	9
almond	13	0.0267143	3	9
almond	15	0.0209071	3	9
almond	1	0.0137382	3	10
almond	2	0.0185363	3	10
almond	4	0.0243928	3	10
almond	5	0.0208013	3	10
almond	6	0.025289	3	10
almond	7	0.0192066	3	10
almond	8	0.0178942	3	10
almond	3	0.0263686	3	10
almond	4	0.02404	3	10
almond	5	0.0156715	3	10
almond	7	0.0235038	3	10
almond	8	0.0187127	3	10
almond	9	0.0202227	3	10
almond	10	0.0129197	3	10
almond	11	0.0211612	3	10
almond	12	0.0225018	3	10
almond	13	0.017746	3	10
rapini	1	0.0422096	3	1
rapini	4	0.0306696	3	1
rapini	5	0.0251526	3	1
rapini	6	0.0237584	3	1
rapini	7	0.0257635	3	1
rapini	8	0.0287038	3	1
rapini	9	0.0353121	3	1
rapini	10	0.048557	3	1
rapini	11	0.0259858	3	1
rapini	12	0.035516	3	1
rapini	13	0.0348761	3	1
rapini	14	0.0308047	3	1
rapini	15	0.0340154	3	1
rapini	16	0.0308139	3	1
rapini	17	0.0312372	3	1
rapini	19	0.0307363	3	1
rapini	1	0.0259311	3	2
rapini	2	0.0247386	3	2
rapini	3	0.022149	3	2
rapini	4	0.0184174	3	2
rapini	5	0.0220616	3	2
rapini	1	0.0196056	3	2
rapini	2	0.0157377	3	2
rapini	3	0.0108804	3	2
rapini	4	0.0277515	3	2
rapini	5	0.0182765	3	2
rapini	1	0.0341889	3	3
rapini	2	0.0242494	3	3
rapini	3	0.0285411	3	3
rapini	4	0.030241	3	3
rapini	5	0.0179932	3	3
rapini	6	0.0337523	3	3
rapini	7	0.032226	3	3
rapini	8	0.0234603	3	3
rapini	9	0.0366712	3	3
rapini	10	0.0410767	3	3
rapini	12	0.0293211	3	3
rapini	13	0.0328376	3	3
rapini	14	0.0276846	3	4
rapini	1	0.0291625	3	4
rapini	2	0.0407539	3	4
rapini	3	0.0384492	3	4
rapini	4	0.0461561	3	4
rapini	5	0.040669	3	4
rapini	6	0.0251307	3	4
rapini	7	0.0359294	3	4
rapini	8	0.0451764	3	4
rapini	10	0.0346156	3	4
rapini	11	0.0520666	3	4
rapini	12	0.0474861	3	4
rapini	13	0.0382901	3	4
rapini	14	0.0274496	3	4
rapini	15	0.0399482	3	4
rapini	1	0.0225217	3	5
rapini	2	0.0304546	3	5
rapini	3	0.0291588	3	5
rapini	4	0.0416853	3	5
rapini	5	0.0284993	3	5
rapini	6	0.0396138	3	5
rapini	7	0.0277097	3	5
rapini	8	0.0331485	3	5
rapini	9	0.0273381	3	5
rapini	10	0.0366782	3	5
rapini	11	0.0442609	3	5
rapini	1	0.0282121	3	6
rapini	2	0.0206551	3	6
rapini	3	0.034165	3	6
rapini	4	0.0312142	3	6
rapini	5	0.0237259	3	6
rapini	6	0.0282978	3	6
rapini	8	0.0368178	3	6
rapini	9	0.031495	3	6
rapini	1	0.0317319	3	6
rapini	2	0.0320988	3	6
rapini	3	0.0247186	3	6
rapini	5	0.0273009	3	6
rapini	1	0.026084	3	7
rapini	3	0.0284553	3	7
rapini	4	0.0215977	3	7
rapini	6	0.0198554	3	7
rapini	7	0.0230466	3	7
rapini	8	0.0211412	3	7
rapini	9	0.0246119	3	7
rapini	11	0.0243324	3	7
rapini	12	0.0357141	3	7
rapini	13	0.0285816	3	7
rapini	15	0.031765	3	7
rapini	16	0.0162309	3	7
rapini	2	0.0303468	3	8
rapini	3	0.0429252	3	8
rapini	4	0.0336218	3	8
rapini	5	0.0414205	3	8
rapini	6	0.0378706	3	8
rapini	7	0.0505795	3	8
rapini	8	0.042478	3	8
rapini	9	0.0247563	3	8
rapini	11	0.0319447	3	8
rapini	12	0.0361049	3	8
rapini	13	0.0363751	3	8
rapini	14	0.0334075	3	8
rapini	1	0.0308313	3	9
rapini	2	0.0252175	3	9
rapini	3	0.0344697	3	9
rapini	4	0.0255809	3	9
rapini	5	0.0397434	3	9
rapini	6	0.0207499	3	9
rapini	7	0.0205542	3	9
rapini	8	0.0215046	3	9
rapini	9	0.0255716	3	9
rapini	10	0.0274444	3	9
rapini	11	0.0338548	3	9
rapini	12	0.0290516	3	9
rapini	15	0.0268108	3	9
rapini	16	0.0295501	3	9
rapini	17	0.0276866	3	9
rapini	18	0.0311154	3	9
rapini	19	0.0287582	3	9
rapini	1	0.0311015	3	10
rapini	2	0.0316884	3	10
rapini	4	0.0221614	3	10
rapini	6	0.0223152	3	10
rapini	7	0.0294057	3	10
rapini	8	0.0372603	3	10
rapini	9	0.0337057	3	10
rapini	10	0.0273652	3	10
rapini	11	0.0305704	3	10
rapini	12	0.0285811	3	10
rapini	13	0.0273885	3	10
rapini	14	0.0239317	3	10
rapini	15	0.0265872	3	10
corn	1	0.024059	3	1
corn	2	0.0245328	3	1
corn	3	0.0207799	3	1
corn	4	0.0188431	3	1
corn	5	0.0164187	3	1
corn	6	0.0162654	3	1
corn	7	0.0171757	3	1
corn	8	0.0147187	3	1
corn	9	0.0155873	3	1
corn	10	0.0149231	3	1
corn	11	0.012271	3	1
corn	12	0.0148906	3	1
corn	1	0.0217739	3	2
corn	2	0.0112771	3	2
corn	3	0.0151971	3	2
corn	4	0.0124568	3	2
corn	5	0.0174916	3	2
corn	6	0.0146723	3	2
corn	7	0.0137666	3	2
corn	8	0.0142125	3	2
corn	9	0.0143054	3	2
corn	10	0.0125033	3	2
corn	12	0.0161261	3	2
corn	1	0.0186737	3	3
corn	2	0.0279633	3	3
corn	3	0.0255358	3	3
corn	4	0.0209296	3	3
corn	5	0.0206637	3	3
corn	6	0.0195743	3	3
corn	7	0.0203549	3	3
corn	9	0.0281177	3	3
corn	10	0.0196858	3	3
corn	12	0.0191265	3	3
corn	13	0.024556	3	3
corn	14	0.0245421	3	3
corn	1	0.0141335	3	4
corn	2	0.0149231	3	4
corn	4	0.0109334	3	4
corn	6	0.0155826	3	4
corn	7	0.0118948	3	4
corn	8	0.0116858	3	4
corn	9	0.0108206	3	4
corn	10	0.00737953	3	4
corn	11	0.0093875	3	4
corn	12	0.0100358	3	4
corn	13	0.0132872	3	4
corn	14	0.0107044	3	4
corn	1	0.0180105	3	5
corn	2	0.0193214	3	5
corn	3	0.015656	3	5
corn	4	0.0208469	3	5
corn	5	0.0121759	3	5
corn	6	0.018043	3	5
corn	7	0.0140534	3	5
corn	9	0.0209179	3	5
corn	10	0.0136056	3	5
corn	13	0.0134358	3	5
corn	14	0.0198865	3	5
corn	16	0.0170518	3	5
corn	17	0.0137847	3	5
corn	18	0.022424	3	5
corn	2	0.0239404	3	6
corn	3	0.0161931	3	6
corn	4	0.015432	3	6
corn	5	0.0282344	3	6
corn	6	0.028098	3	6
corn	7	0.016835	3	6
corn	8	0.0123366	3	6
corn	9	0.0132964	3	6
corn	11	0.0193	3	6
corn	12	0.0166816	3	6
corn	13	0.0209017	3	6
corn	14	0.0269297	3	6
corn	16	0.0274373	3	6
corn	17	0.0292613	3	6
corn	18	0.0299754	3	6
corn	19	0.0206232	3	6
corn	21	0.0139467	3	6
corn	1	0.0243184	3	7
corn	2	0.0247004	3	7
corn	3	0.0186767	3	7
corn	4	0.0260747	3	7
corn	5	0.0215884	3	7
corn	6	0.0193709	3	7
corn	7	0.027258	3	7
corn	8	0.0162635	3	7
corn	9	0.0130964	3	7
corn	10	0.0240395	3	7
corn	11	0.0182183	3	7
corn	12	0.0204549	3	7
corn	13	0.024403	3	7
corn	1	0.0343313	3	8
corn	2	0.0179634	3	8
corn	3	0.029843	3	8
corn	5	0.0215076	3	8
corn	6	0.0193114	3	8
corn	7	0.0253749	3	8
corn	9	0.0304403	3	8
corn	10	0.0273545	3	8
corn	11	0.017355	3	8
corn	12	0.0184329	3	8
corn	15	0.0206265	3	8
corn	16	0.0249367	3	8
corn	17	0.0186151	3	8
corn	18	0.0162239	3	8
corn	1	0.0266867	3	9
corn	2	0.0148363	3	9
corn	3	0.029846	3	9
corn	4	0.0201699	3	9
corn	5	0.0138699	3	9
corn	6	0.0170757	3	9
corn	7	0.0200058	3	9
corn	8	0.017469	3	9
corn	1	0.0132628	3	9
corn	2	0.020142	3	9
corn	3	0.0216195	3	9
corn	4	0.0196155	3	9
corn	5	0.0225064	3	9
corn	7	0.0189376	3	9
corn	1	0.0300899	3	10
corn	2	0.019173	3	10
corn	3	0.0213647	3	10
corn	4	0.0187878	3	10
corn	5	0.0286334	3	10
corn	6	0.0187388	3	10
corn	7	0.0237173	3	10
corn	8	0.0158602	3	10
corn	10	0.0304766	3	10
corn	11	0.0215558	3	10
corn	12	0.019703	3	10
corn	2	0.0320549	3	10
corn	3	0.0215043	3	10
corn	4	0.0172326	3	10
corn	5	0.0240261	3	10
corn	7	0.0202091	3	10
corn	9	0.0240261	3	10
negative	1	0.0185193	3	1
negative	2	0.0194606	3	1
negative	3	0.0208767	3	1
negative	5	0.0187841	3	1
negative	6	0.0212937	3	1
negative	7	0.0145106	3	1
negative	8	0.019957	3	1
negative	9	0.0267207	3	1
negative	11	0.0204834	3	1
negative	12	0.0177882	3	1
negative	13	0.0262483	3	1
negative	14	0.0194462	3	1
negative	1	0.0224769	3	2
negative	2	0.0247979	3	2
negative	3	0.0181468	3	2
negative	5	0.0346487	3	2
negative	6	0.0246965	3	2
negative	1	0.0185824	3	2
negative	2	0.0274643	3	2
negative	3	0.0266719	3	2
negative	4	0.0335971	3	2
negative	5	0.0246026	3	2
negative	6	0.023844	3	2
negative	8	0.022646	3	2
negative	9	0.0147931	3	2
negative	1	0.0143537	3	3
negative	2	0.0131444	3	3
negative	3	0.0154729	3	3
negative	4	0.0110563	3	3
negative	6	0.0128815	3	3
negative	7	0.013013	3	3
negative	9	0.0108323	3	3
negative	10	0.0144469	3	3
negative	11	0.0115259	3	3
negative	12	0.0125964	3	3
negative	14	0.0147443	3	3
negative	15	0.0121868	3	3
negative	1	0.0222854	3	4
negative	2	0.0233633	3	4
negative	3	0.0154503	3	4
negative	4	0.0223305	3	4
negative	6	0.0180867	3	4
negative	1	0.0263978	3	4
negative	2	0.0256692	3	4
negative	3	0.0198894	3	4
negative	4	0.0209409	3	4
negative	5	0.02369	3	4
negative	2	0.0137153	3	5
negative	3	0.0106733	3	5
negative	4	0.00859645	3	5
negative	5	0.0106094	3	5
negative	6	0.0106883	3	5
negative	7	0.00874668	3	5
negative	9	0.0139669	3	5
negative	10	0.00787539	3	5
negative	11	0.0189242	3	5
negative	12	0.015477	3	5
negative	13	0.0111994	3	5
negative	1	0.0163839	3	6
negative	2	0.0272662	3	6
negative	3	0.0249982	3	6
negative	4	0.0323531	3	6
negative	5	0.0241194	3	6
negative	6	0.019113	3	6
negative	7	0.0205239	3	6
negative	8	0.0231942	3	6
negative	1	0.0146666	3	6
negative	2	0.0131102	3	6
negative	3	0.0113001	3	6
negative	4	0.0151493	3	6
negative	5	0.0164922	3	6
negative	6	0.0166716	3	6
negative	1	0.011068	3	7
negative	2	0.0176246	3	7
negative	4	0.0155206	3	7
negative	5	0.0134908	3	7
negative	6	0.0105791	3	7
negative	7	0.0149636	3	7
negative	8	0.0173802	3	7
negative	10	0.00928573	3	7
negative	1	0.0122345	3	7
negative	2	0.0092022	3	7
negative	3	0.0104616	3	7
negative	4	0.00517971	3	7
negative	5	0.00684132	3	7
negative	1	0.0219411	3	8
negative	2	0.0149884	3	8
negative	3	0.017145	3	8
negative	5	0.0166345	3	8
negative	6	0.0166438	3	8
negative	7	0.014484	3	8
negative	8	0.0127977	3	8
negative	9	0.014812	3	8
negative	10	0.0126863	3	8
negative	11	0.019837	3	8
negative	12	0.0139394	3	8
negative	13	0.0142953	3	8
negative	14	0.013989	3	8
negative	1	0.0149296	3	9
negative	2	0.0128843	3	9
negative	3	0.0141127	3	9
negative	5	0.012445	3	9
negative	6	0.0110526	3	9
negative	7	0.00972513	3	9
negative	8	0.00996027	3	9
negative	9	0.0130297	3	9
negative	10	0.0131504	3	9
negative	11	0.0162013	3	9
negative	12	0.01212	3	9
negative	14	0.0146604	3	9
negative	1	0.0163684	3	10
negative	2	0.0181074	3	10
negative	3	0.0151926	3	10
negative	4	0.0138342	3	10
negative	5	0.0213099	3	10
negative	6	0.0152576	3	10
negative	7	0.0152854	3	10
negative	8	0.0168511	3	10
negative	10	0.0131721	3	10
negative	11	0.0221577	3	10
negative	14	0.0153133	3	10
negative	15	0.0185653	3	10
negative	16	0.0128008	3	10
almond	1	0.021716	4	1
almond	3	0.0123112	4	1
almond	4	0.0206428	4	1
almond	5	0.015563	4	1
almond	6	0.010488	4	1
almond	7	0.0158768	4	1
almond	11	0.0120235	4	1
almond	12	0.0138976	4	1
almond	13	0.00899304	4	1
almond	14	0.0142963	4	1
almond	15	0.0103764	4	1
almond	16	0.0106787	4	1
almond	17	0.0219007	4	1
almond	18	0.0210498	4	1
almond	1	0.0147057	4	2
almond	2	0.0120219	4	2
almond	3	0.0129879	4	2
almond	4	0.0134749	4	2
almond	5	0.0104995	4	2
almond	6	0.0152034	4	2
almond	7	0.0128675	4	2
almond	8	0.013325	4	2
almond	9	0.011634	4	2
almond	10	0.0157144	4	2
almond	11	0.01519	4	2
almond	12	0.0152863	4	2
almond	13	0.0131377	4	2
almond	1	0.013477	4	3
almond	2	0.00645116	4	3
almond	3	0.0101789	4	3
almond	4	0.0104493	4	3
almond	5	0.0105459	4	3
almond	6	0.0127575	4	3
almond	7	0.0129603	4	3
almond	8	0.0096526	4	3
almond	9	0.0120766	4	3
almond	10	0.00941116	4	3
almond	11	0.0108743	4	3
almond	12	0.0116034	4	3
almond	1	0.0139538	4	4
almond	2	0.00851677	4	4
almond	3	0.0093168	4	4
almond	4	0.00969141	4	4
almond	5	0.00850874	4	4
almond	6	0.0101195	4	4
almond	7	0.0104192	4	4
almond	9	0.0186202	4	4
almond	11	0.00973956	4	4
almond	13	0.0100928	4	4
almond	14	0.0130976	4	4
almond	15	0.00914289	4	4
almond	1	0.0130013	4	5
almond	2	0.0117571	4	5
almond	4	0.0127497	4	5
almond	5	0.0142776	4	5
almond	6	0.00709062	4	5
almond	7	0.0148448	4	5
almond	8	0.0159044	4	5
almond	9	0.0154335	4	5
almond	10	0.0132474	4	5
almond	11	0.0161425	4	5
almond	12	0.0127792	4	5
almond	13	0.0136916	4	5
almond	14	0.0203113	4	5
almond	15	0.0154923	4	5
almond	1	0.012244	4	6
almond	2	0.0133852	4	6
almond	3	0.0108405	4	6
almond	4	0.01043	4	6
almond	5	0.0129941	4	6
almond	6	0.0115262	4	6
almond	7	0.0125498	4	6
almond	8	0.0167833	4	6
almond	9	0.0146129	4	6
almond	1	0.0216267	4	6
almond	2	0.0161151	4	6
almond	3	0.0161151	4	6
almond	5	0.0180016	4	6
almond	6	0.0145393	4	6
almond	2	0.0201309	4	7
almond	3	0.0139357	4	7
almond	4	0.014602	4	7
almond	5	0.013646	4	7
almond	6	0.0190107	4	7
almond	7	0.0115889	4	7
almond	8	0.0144766	4	7
almond	9	0.0158223	4	7
almond	10	0.0130279	4	7
almond	11	0.0180138	4	7
almond	12	0.0190497	4	7
almond	13	0.0166253	4	7
almond	14	0.0176829	4	7
almond	1	0.0276609	4	8
almond	2	0.0235891	4	8
almond	4	0.0199561	4	8
almond	5	0.0196972	4	8
almond	7	0.0300853	4	8
almond	8	0.0182368	4	8
almond	9	0.0131218	4	8
almond	10	0.0238049	4	8
almond	11	0.0140787	4	8
almond	12	0.0254811	4	8
almond	14	0.0242438	4	8
almond	15	0.0166109	4	8
almond	16	0.0212942	4	8
almond	17	0.0194504	4	8
almond	2	0.0253346	4	9
almond	3	0.0238798	4	9
almond	4	0.0201719	4	9
almond	5	0.0167419	4	9
almond	6	0.0168839	4	9
almond	7	0.0170199	4	9
almond	10	0.0144947	4	9
almond	12	0.015479	4	9
almond	13	0.0127601	4	9
almond	14	0.0159563	4	9
almond	15	0.0204597	4	9
almond	1	0.0128341	4	9
almond	2	0.0144096	4	9
almond	3	0.0153879	4	9
almond	4	0.0229495	4	9
almond	5	0.0236686	4	9
almond	1	0.0115463	4	10
almond	2	0.0146096	4	10
almond	3	0.0142242	4	10
almond	4	0.0175757	4	10
almond	5	0.0174102	4	10
almond	6	0.0101986	4	10
almond	1	0.0218869	4	10
almond	2	0.0297168	4	10
almond	3	0.0227326	4	10
almond	4	0.0169489	4	10
almond	5	0.0142818	4	10
rapini	1	0.0190737	4	1
rapini	2	0.0291023	4	1
rapini	4	0.020035	4	1
rapini	5	0.0217577	4	1
rapini	6	0.0257457	4	1
rapini	7	0.0270242	4	1
rapini	8	0.0344513	4	1
rapini	9	0.0205585	4	1
rapini	10	0.0220115	4	1
rapini	11	0.018252	4	1
rapini	12	0.0235947	4	1
rapini	13	0.0162691	4	1
rapini	1	0.0181124	4	2
rapini	2	0.0180521	4	2
rapini	3	0.0176841	4	2
rapini	4	0.0156092	4	2
rapini	6	0.0167006	4	2
rapini	7	0.0179284	4	2
rapini	8	0.020476	4	2
rapini	9	0.0189976	4	2
rapini	10	0.0181092	4	2
rapini	11	0.0209804	4	2
rapini	12	0.0158916	4	2
rapini	13	0.0141562	4	2
rapini	14	0.0163072	4	2
rapini	1	0.0128713	4	3
rapini	2	0.0123732	4	3
rapini	3	0.0110751	4	3
rapini	4	0.0116935	4	3
rapini	5	0.0148161	4	3
rapini	6	0.0123133	4	3
rapini	7	0.0115006	4	3
rapini	8	0.0131437	4	3
rapini	9	0.0120955	4	3
rapini	11	0.00921564	4	3
rapini	12	0.0100811	4	3
rapini	13	0.0135185	4	3
rapini	14	0.0133947	4	3
rapini	1	0.0148089	4	4
rapini	2	0.0118485	4	4
rapini	3	0.011538	4	4
rapini	4	0.0119934	4	4
rapini	5	0.0146502	4	4
rapini	6	0.0172242	4	4
rapini	8	0.0180592	4	4
rapini	9	0.0106754	4	4
rapini	10	0.00850858	4	4
rapini	11	0.011055	4	4
rapini	12	0.0183627	4	4
rapini	13	0.0184082	4	4
rapini	1	0.0236083	4	5
rapini	2	0.020322	4	5
rapini	3	0.019479	4	5
rapini	4	0.0266896	4	5
rapini	5	0.0169103	4	5
rapini	6	0.0186774	4	5
rapini	7	0.0210476	4	5
rapini	8	0.0152212	4	5
rapini	10	0.0180274	4	5
rapini	11	0.0213844	4	5
rapini	12	0.0155789	4	5
rapini	13	0.0170485	4	5
rapini	14	0.0117207	4	5
rapini	1	0.0169075	4	6
rapini	2	0.0172965	4	6
rapini	3	0.0145765	4	6
rapini	5	0.0145427	4	6
rapini	6	0.0100021	4	6
rapini	7	0.00960889	4	6
rapini	8	0.0177033	4	6
rapini	9	0.012939	4	6
rapini	10	0.0112257	4	6
rapini	11	0.0128864	4	6
rapini	12	0.00884287	4	6
rapini	13	0.0154228	4	6
rapini	14	0.0168042	4	6
rapini	15	0.015297	4	6
rapini	1	0.0128588	4	7
rapini	2	0.0157387	4	7
rapini	3	0.0140676	4	7
rapini	4	0.0168942	4	7
rapini	5	0.0183756	4	7
rapini	7	0.022891	4	7
rapini	8	0.0129655	4	7
rapini	10	0.016355	4	7
rapini	11	0.0246214	4	7
rapini	12	0.0081775	4	7
rapini	13	0.0269857	4	7
rapini	14	0.0164798	4	7
rapini	15	0.0130929	4	7
rapini	18	0.0123962	4	7
rapini	19	0.0185023	4	7
rapini	20	0.0113123	4	7
rapini	22	0.0152557	4	7
rapini	1	0.0136541	4	8
rapini	2	0.0134848	4	8
rapini	3	0.0169927	4	8
rapini	4	0.0160395	4	8
rapini	5	0.0145237	4	8
rapini	6	0.0114183	4	8
rapini	7	0.0201611	4	8
rapini	8	0.0133333	4	8
rapini	10	0.0185647	4	8
rapini	11	0.0244369	4	8
rapini	12	0.0147306	4	8
rapini	13	0.017207	4	8
rapini	14	0.0126662	4	8
rapini	1	0.0162237	4	9
rapini	2	0.0123857	4	9
rapini	3	0.0120792	4	9
rapini	4	0.0138787	4	9
rapini	5	0.0122703	4	9
rapini	6	0.00937588	4	9
rapini	7	0.0106618	4	9
rapini	8	0.0178281	4	9
rapini	9	0.017203	4	9
rapini	10	0.0179754	4	9
rapini	1	0.0148581	4	9
rapini	2	0.0111197	4	9
rapini	3	0.0121054	4	9
rapini	4	0.00812415	4	9
rapini	1	0.0269377	4	10
rapini	2	0.0183905	4	10
rapini	4	0.016851	4	10
rapini	5	0.00948574	4	10
rapini	6	0.0201588	4	10
rapini	7	0.0158943	4	10
rapini	8	0.0173866	4	10
rapini	1	0.0157509	4	10
rapini	2	0.0128661	4	10
rapini	3	0.0132927	4	10
rapini	4	0.0155657	4	10
rapini	5	0.0124594	4	10
rapini	6	0.0139899	4	10
corn	1	0.020491	4	1
corn	2	0.0128371	4	1
corn	3	0.0133853	4	1
corn	4	0.0242799	4	1
corn	6	0.00927333	4	1
corn	7	0.0168507	4	1
corn	8	0.0136224	4	1
corn	9	0.0120017	4	1
corn	11	0.0159687	4	1
corn	13	0.0156129	4	1
corn	14	0.0114392	4	1
corn	17	0.0184691	4	1
corn	1	0.0164386	4	2
corn	2	0.0150691	4	2
corn	3	0.0139225	4	2
corn	4	0.0132218	4	2
corn	6	0.0112232	4	2
corn	7	0.0241774	4	2
corn	8	0.0203785	4	2
corn	9	0.0210633	4	2
corn	10	0.015902	4	2
corn	11	0.0152965	4	2
corn	12	0.0167381	4	2
corn	13	0.01898	4	2
corn	14	0.0124203	4	2
corn	1	0.0126437	4	3
corn	2	0.0169616	4	3
corn	3	0.0104019	4	3
corn	4	0.0170265	4	3
corn	7	0.0112204	4	3
corn	8	0.00761574	4	3
corn	9	0.0193006	4	3
corn	10	0.00852053	4	3
corn	12	0.00846281	4	3
corn	13	0.0115048	4	3
corn	14	0.0122761	4	3
corn	15	0.00857417	4	3
corn	16	0.00877005	4	3
corn	1	0.0123847	4	4
corn	2	0.0147254	4	4
corn	3	0.0121714	4	4
corn	4	0.011644	4	4
corn	5	0.0112885	4	4
corn	6	0.007579	4	4
corn	7	0.0140676	4	4
corn	8	0.01101	4	4
corn	9	0.00834933	4	4
corn	10	0.00981298	4	4
corn	11	0.0127877	4	4
corn	12	0.0161713	4	4
corn	13	0.00875821	4	4
corn	14	0.0123966	4	4
corn	15	0.00950486	4	4
corn	1	0.0165328	4	5
corn	2	0.0103345	4	5
corn	3	0.0108915	4	5
corn	4	0.0118218	4	5
corn	5	0.0128173	4	5
corn	6	0.0128233	4	5
corn	7	0.0134395	4	5
corn	8	0.0142573	4	5
corn	9	0.0129773	4	5
corn	10	0.0156913	4	5
corn	11	0.0120766	4	5
corn	12	0.0107056	4	5
corn	13	0.0177904	4	5
corn	14	0.0132641	4	5
corn	15	0.00937466	4	5
corn	1	0.014802	4	6
corn	2	0.0104888	4	6
corn	3	0.0114429	4	6
corn	4	0.0182525	4	6
corn	5	0.0151843	4	6
corn	6	0.0150437	4	6
corn	7	0.0140733	4	6
corn	8	0.014815	4	6
corn	9	0.0151842	4	6
corn	10	0.0116324	4	6
corn	11	0.0139524	4	6
corn	13	0.0101947	4	6
corn	14	0.0176611	4	6
corn	15	0.0133773	4	6
corn	16	0.0129362	4	6
corn	1	0.0120409	4	7
corn	2	0.0117239	4	7
corn	3	0.0148902	4	7
corn	4	0.0130702	4	7
corn	5	0.0124526	4	7
corn	6	0.0141877	4	7
corn	7	0.0123966	4	7
corn	8	0.0108678	4	7
corn	10	0.0200349	4	7
corn	11	0.017072	4	7
corn	12	0.0192986	4	7
corn	13	0.0112794	4	7
corn	14	0.0164861	4	7
corn	15	0.0228457	4	7
corn	16	0.00983966	4	7
corn	17	0.0219824	4	7
corn	1	0.0104751	4	8
corn	2	0.00996834	4	8
corn	3	0.00939727	4	8
corn	4	0.0119336	4	8
corn	5	0.0126307	4	8
corn	6	0.00750977	4	8
corn	7	0.00859562	4	8
corn	8	0.00772694	4	8
corn	9	0.00934901	4	8
corn	10	0.00841063	4	8
corn	11	0.0061156	4	8
corn	12	0.00964393	4	8
corn	13	0.008172	4	8
corn	1	0.0130731	4	9
corn	2	0.010577	4	9
corn	3	0.00958227	4	9
corn	4	0.0129444	4	9
corn	5	0.00897098	4	9
corn	6	0.0156067	4	9
corn	7	0.0121427	4	9
corn	8	0.0067108	4	9
corn	9	0.0155504	4	9
corn	10	0.0136557	4	9
corn	11	0.0157618	4	9
corn	1	0.019345	4	10
corn	2	0.0175375	4	10
corn	3	0.0102876	4	10
corn	4	0.00955903	4	10
corn	5	0.0102597	4	10
corn	6	0.0205354	4	10
corn	7	0.00908526	4	10
corn	8	0.0182422	4	10
corn	9	0.014452	4	10
corn	10	0.0116532	4	10
[truncated: 679 more rows]
