# Supplementary material for: Honey bee (Apis mellifera) nurses do not consume pollens based on their nutritional quality
Source: PLoS One. 2018 Jan 11;13(1):e0191050. doi: 10.1371/journal.pone.0191050 (PMC5764376; doi:10.1371/journal.pone.0191050)
Supplement: S2 File — (XLSX) [file pone.0191050.s002.xlsx]

## Sheet: Sheet1
pollen type	cage	consumption (g)
almond	2.1	0.65
almond	2.2	1.77
almond	3	0.66
almond	4	0.37
almond	5	1.87
corn	2.1	1.97
corn	2.2	2.84
corn	3	1.94
corn	4	0.93
corn	5	2.08
rapini	2.1	2.38
rapini	2.2	0.78
rapini	3	2.8
rapini	4	0.25
rapini	5	2.02
